# Supplementary material for: Methodology for a Comprehensive Health Impact Assessment in Water Supply and Sanitation Programmes for Brazil
Source: Int J Environ Res Public Health. 2022 Oct 6;19(19):12776. doi: 10.3390/ijerph191912776 (PMC9565092; doi:10.3390/ijerph191912776)
Supplement: Supplementary file 1 [file ijerph-19-12776-s001.zip]

Archive with 1 entries (1 files):
- ijerph-1884647-supplementary.pdf
